# Supplementary material for: Enhancing Catalytic Removal of N-Nitrosodimethylamine from Drinking Water Matrices with One-Step-Carbonized Ferric Ammonium Citrate
Source: Nanomaterials (Basel). 2025 May 30;15(11):831. doi: 10.3390/nano15110831 (PMC12157025; doi:10.3390/nano15110831)
Supplement: Supplementary file 1 [file nanomaterials-15-00831-s001.zip]

Archive with 1 entries (1 files):
- nanomaterials-3657695-supplementary.pdf
